# Supplementary material for: The neuronal calcium sensor NCS-1 regulates the phosphorylation state and activity of the Gα chaperone and GEF Ric-8A
Source: eLife. 2023 Nov 29;12:e86151. doi: 10.7554/eLife.86151 (PMC10732572; doi:10.7554/eLife.86151)
Supplement: Figure 2—source data 1. [file elife-86151-fig2-data1.zip]

Archive with 20 entries (19 files):
- SourceData-Fig2/
- __MACOSX/._SourceData-Fig2
- SourceData-Fig2/Figure2A-gel-unedited.jpg
- __MACOSX/SourceData-Fig2/._Figure2A-gel-unedited.jpg
- SourceData-Fig2/.DS_Store
- __MACOSX/SourceData-Fig2/._.DS_Store
- SourceData-Fig2/Figure 2C INPUT NCS1.tif
- __MACOSX/SourceData-Fig2/._Figure 2C INPUT NCS1.tif
- SourceData-Fig2/Fig2A-SEC-chromatograms.xlsx
- __MACOSX/SourceData-Fig2/._Fig2A-SEC-chromatograms.xlsx
- SourceData-Fig2/Fig2BandD-nanoDSF-raw.xlsx
- __MACOSX/SourceData-Fig2/._Fig2BandD-nanoDSF-raw.xlsx
- SourceData-Fig2/Figure 2C raw data legend.pdf
- __MACOSX/SourceData-Fig2/._Figure 2C raw data legend.pdf
- SourceData-Fig2/Figure 2C IP V5.tif
- __MACOSX/SourceData-Fig2/._Figure 2C IP V5.tif
- SourceData-Fig2/Figure 2C INPUT V5.tif
- __MACOSX/SourceData-Fig2/._Figure 2C INPUT V5.tif
- SourceData-Fig2/Figure2A-gel.pptx
- __MACOSX/SourceData-Fig2/._Figure2A-gel.pptx
