# Supplementary material for: The neuronal calcium sensor NCS-1 regulates the phosphorylation state and activity of the Gα chaperone and GEF Ric-8A
Source: eLife. 2023 Nov 29;12:e86151. doi: 10.7554/eLife.86151 (PMC10732572; doi:10.7554/eLife.86151)
Supplement: Figure 3—source data 1. [file elife-86151-fig3-data1.zip]

Archive with 21 entries (20 files):
- SourceData-Figure3D/
- SourceData-Figure3D/Gel3 IP.tiff
- __MACOSX/SourceData-Figure3D/._Gel3 IP.tiff
- SourceData-Figure3D/Gel3 Input NCS1.tif
- __MACOSX/SourceData-Figure3D/._Gel3 Input NCS1.tif
- SourceData-Figure3D/Gel2 Input NCS1.tif
- __MACOSX/SourceData-Figure3D/._Gel2 Input NCS1.tif
- SourceData-Figure3D/Gel2 IP.tiff
- __MACOSX/SourceData-Figure3D/._Gel2 IP.tiff
- SourceData-Figure3D/Gel1 IP.tiff
- __MACOSX/SourceData-Figure3D/._Gel1 IP.tiff
- SourceData-Figure3D/Gel1 Input NCS1.tif
- __MACOSX/SourceData-Figure3D/._Gel1 Input NCS1.tif
- SourceData-Figure3D/Gel1 Input Ric8V5.tif
- __MACOSX/SourceData-Figure3D/._Gel1 Input Ric8V5.tif
- SourceData-Figure3D/Gel2 Input Ric8V5.tif
- __MACOSX/SourceData-Figure3D/._Gel2 Input Ric8V5.tif
- SourceData-Figure3D/Gel3 Input Ric8V5.tif
- __MACOSX/SourceData-Figure3D/._Gel3 Input Ric8V5.tif
- SourceData-Figure3D/Figure 3D raw data legend.pdf
- __MACOSX/SourceData-Figure3D/._Figure 3D raw data legend.pdf
