# Supplementary material for: The neuronal calcium sensor NCS-1 regulates the phosphorylation state and activity of the Gα chaperone and GEF Ric-8A
Source: eLife. 2023 Nov 29;12:e86151. doi: 10.7554/eLife.86151 (PMC10732572; doi:10.7554/eLife.86151)
Supplement: Figure 4—source data 1. [file elife-86151-fig4-data1.zip]

Archive with 10 entries (9 files):
- SourceData-Fig4/
- __MACOSX/._SourceData-Fig4
- SourceData-Fig4/Fig4C-Chromatograms.xlsx
- __MACOSX/SourceData-Fig4/._Fig4C-Chromatograms.xlsx
- SourceData-Fig4/.DS_Store
- __MACOSX/SourceData-Fig4/._.DS_Store
- SourceData-Fig4/Fig4E-Figs4Suppl2BandC-Bli-SourceData.xlsx
- __MACOSX/SourceData-Fig4/._Fig4E-Figs4Suppl2BandC-Bli-SourceData.xlsx
- SourceData-Fig4/Fig4B-nanoDSF.xlsx
- __MACOSX/SourceData-Fig4/._Fig4B-nanoDSF.xlsx
