# Supplementary material for: The neuronal calcium sensor NCS-1 regulates the phosphorylation state and activity of the Gα chaperone and GEF Ric-8A
Source: eLife. 2023 Nov 29;12:e86151. doi: 10.7554/eLife.86151 (PMC10732572; doi:10.7554/eLife.86151)
Supplement: Figure 5—source data 1. [file elife-86151-fig5-data1.zip]

Archive with 14 entries (13 files):
- SourceData-Fig6/
- __MACOSX/._SourceData-Fig6
- SourceData-Fig6/Fig6C-SEC-chromatograms.xlsx
- __MACOSX/SourceData-Fig6/._Fig6C-SEC-chromatograms.xlsx
- SourceData-Fig6/Figure 6A INPUTV5.tif
- __MACOSX/SourceData-Fig6/._Figure 6A INPUTV5.tif
- SourceData-Fig6/Figure 6A IP V5.tif
- __MACOSX/SourceData-Fig6/._Figure 6A IP V5.tif
- SourceData-Fig6/Figure 6A INPUT NCS1.tif
- __MACOSX/SourceData-Fig6/._Figure 6A INPUT NCS1.tif
- SourceData-Fig6/Figure 6A raw data legend.pdf
- __MACOSX/SourceData-Fig6/._Figure 6A raw data legend.pdf
- SourceData-Fig6/Fig6B-Anionic-exchange-chromatograms.xlsx
- __MACOSX/SourceData-Fig6/._Fig6B-Anionic-exchange-chromatograms.xlsx
